# Supplementary material for: Scaffold Pore Curvature Influences ΜSC Fate through Differential Cellular Organization and YAP/TAZ Activity
Source: Int J Mol Sci. 2022 Apr 19;23(9):4499. doi: 10.3390/ijms23094499 (PMC9102667; doi:10.3390/ijms23094499)
Supplement: Supplementary file 1 [file ijms-23-04499-s001.zip]

Archive with 1 entries (1 files):
- ijms-1635854 (2).pdf
